# Supplementary material for: Water temperature and precipitation stimulate small-sized Japanese eels to climb a low-height vertical weir
Source: PLoS One. 2022 Dec 27;17(12):e0279617. doi: 10.1371/journal.pone.0279617 (PMC9794052; doi:10.1371/journal.pone.0279617)
Supplement: S1 Data — (XLSX) [file pone.0279617.s001.xlsx]

## Sheet: S1_data
date	Number of climbing eels	precipitationt	precipitationt-12h	precipitationt-24h	moon illumination	average water temperature	maximum water temperature	minimum water temperature	sunrise	sunset
2021-02-13	1	0	0	0	0.0225311	NA	NA	NA	06:44:01	17:41:00
2021-02-14	1	0	0	0	0.0646359	15.3221	17.094	14.038	06:43:03	17:42:00
2021-02-15	0	43	43	0	0.126376	13.0591	13.942	11.528	06:42:03	17:43:00
2021-02-16	0	0	0	43	0.204966	10.7937	13.076	9.373	06:41:02	17:44:00
2021-02-17	0	0	0	0	0.296862	8.30821	9.768	5.86	06:40:00	17:45:00
2021-02-18	0	0	0	0	0.39792	6.68233	9.965	4.934	06:38:57	17:45:00
2021-02-19	0	0	0	0	0.503581	8.15058	12.013	5.86	06:37:52	17:46:00
2021-02-20	0	0	0	0	0.609081	10.3424	14.804	6.674	06:36:47	17:47:00
2021-02-21	2	0	0	0	0.709662	12.6092	17.284	9.275	06:35:41	17:48:00
2021-02-22	1	0	0	0	0.800786	13.7883	18.426	10.846	06:34:34	17:49:00
2021-02-23	0	0	0	0	0.878346	13.0536	16.999	10.846	06:33:26	17:50:00
2021-02-24	0	0	0	0	0.938841	10.6793	14.709	7.983	06:32:17	17:51:00
2021-02-25	0	0	0	0	0.979546	10.4721	14.996	6.37	06:31:07	17:52:00
2021-02-26	0	6	3	0	0.998622	10.7862	11.722	10.161	06:29:57	17:52:00
2021-02-27	0	0	3	6	0.995211	11.3219	14.517	9.077	06:28:45	17:53:00
2021-02-28	0	0	0	0	0.969466	12.326	14.804	10.748	06:27:33	17:54:00
2021-03-01	0	0	0	0	0.922548	14.0191	17.379	10.944	06:26:20	17:55:00
2021-03-02	2	30.5	29.5	0	0.856573	13.3686	15.378	11.139	06:25:07	17:56:00
2021-03-03	0	0	1	30.5	0.774516	10.6351	12.594	9.472	06:23:53	17:57:00
2021-03-04	0	0	0	0	0.680079	12.1131	14.9	9.768	06:22:38	17:57:00
2021-03-05	0	1	1	0	0.57752	13.1224	14.613	12.013	06:21:22	17:58:00
2021-03-06	0	0	0	1	0.471465	13.9606	18.045	11.528	06:20:07	17:59:00
2021-03-07	0	1.5	0	0	0.366697	12.4426	15.187	9.768	06:18:50	18:00:00
2021-03-08	0	6.5	8	1.5	0.267941	12.7414	13.846	11.139	06:17:33	18:01:00
2021-03-09	0	0	0	6.5	0.179651	13.3896	17.379	10.357	06:16:16	18:01:00
2021-03-10	0	0	0	0	0.105809	13.5934	18.331	10.944	06:14:58	18:02:00
2021-03-11	0	0	0	0	0.0497444	12.8367	18.236	8.481	06:13:40	18:03:00
2021-03-12	1	11.5	0	0	0.0139865	13.9205	15.951	11.819	06:12:21	18:04:00
2021-03-13	1	1.5	13	11.5	0.000147799	13.8684	15.76	11.334	06:11:02	18:05:00
2021-03-14	2	0	0	1.5	0.00885244	12.8267	17.665	10.161	06:09:43	18:05:00
2021-03-15	1	0	0	0	0.0397078	13.1537	18.426	9.472	06:08:23	18:06:00
2021-03-16	0	0	0	0	0.0913224	14.2897	17.76	10.651	06:07:03	18:07:00
2021-03-17	0	0	0	0	0.161368	15.7547	20.71	12.594	06:05:43	18:08:00
2021-03-18	0	0	0	0	0.246687	14.2074	19.853	9.866	06:04:22	18:08:00
2021-03-19	0	0	0	0	0.343429	14.8573	20.234	10.748	06:03:02	18:09:00
2021-03-20	0	7	0	0	0.447233	15.0694	17.95	11.819	06:01:41	18:10:00
2021-03-21	10	31.5	34.5	7	0.553417	15.152	16.141	13.558	06:00:20	18:11:00
2021-03-22	0	0	4	31.5	0.657192	13.2445	16.237	11.431	05:58:59	18:11:00
2021-03-23	0	0	0	0	0.753877	12.7753	17.189	10.259	05:57:38	18:12:00
2021-03-24	0	0	0	0	0.839112	13.8855	17.76	11.236	05:56:17	18:13:00
2021-03-25	0	5.5	5.5	0	0.909054	13.6307	14.9	12.69	05:54:56	18:14:00
2021-03-26	0	0	0	5.5	0.960547	14.2509	19.377	11.431	05:53:35	18:14:00
2021-03-27	2	0	0	0	0.99127	14.1103	19.377	10.259	05:52:14	18:15:00
2021-03-28	0	27.5	2.5	0	0.999836	14.8117	15.664	13.942	05:50:53	18:16:00
2021-03-29	0	0	25	27.5	0.98586	15.462	18.426	13.365	05:49:32	18:17:00
2021-03-30	0	1	0	0	0.949971	15.5034	18.14	13.173	05:48:11	18:17:00
2021-03-31	1	0	1	1	0.893789	16.0629	20.615	13.269	05:46:51	18:18:00
2021-04-01	0	0	0	0	0.819846	16.5156	21.664	13.365	05:45:30	18:19:00
2021-04-02	0	0	0	0	0.731479	16.5314	20.234	14.038	05:44:10	18:20:00
2021-04-03	0	0	0	0	0.632672	16.6067	18.901	15.091	05:42:50	18:20:00
2021-04-04	2	12.5	0	0	0.527882	16.8156	18.045	15.664	05:41:31	18:21:00
2021-04-05	3	0	12.5	12.5	0.421834	16.0926	19.567	13.269	05:40:11	18:22:00
2021-04-06	0	5	0	0	0.319311	14.3382	15.664	13.173	05:38:52	18:23:00
2021-04-07	0	0	5	5	0.224938	16.0921	21.569	13.173	05:37:34	18:23:00
2021-04-08	0	0	0	0	0.142969	15.2333	19.472	12.497	05:36:16	18:24:00
2021-04-09	0	0	0	0	0.0771032	14.6847	18.996	12.11	05:34:58	18:25:00
2021-04-10	0	0	0	0	0.0303096	14.2586	19.187	10.455	05:33:41	18:26:00
2021-04-11	0	0	0	0	0.00469912	15.4526	20.805	11.722	05:32:24	18:26:00
2021-04-12	0	0	0	0	0.00142668	16.0164	19.662	12.883	05:31:08	18:27:00
2021-04-13	2	20	1	0	0.0206399	16.2495	17.57	14.9	05:29:52	18:28:00
2021-04-14	0	0	19	20	0.0614723	17.0683	20.901	14.038	05:28:37	18:29:00
2021-04-15	2	0	0	0	0.122082	14.8849	19.377	11.625	05:27:22	18:29:00
2021-04-16	0	0.5	0	0	0.199736	15.5997	17.189	14.421	05:26:09	18:30:00
2021-04-17	0	45	40	0.5	0.290932	15.1148	15.951	14.134	05:24:55	18:31:00
2021-04-18	0	0	5.5	45	0.391557	14.3628	16.999	12.883	05:23:43	18:32:00
2021-04-19	0	0	0	0	0.497073	14.5862	18.996	11.819	05:22:31	18:32:00
2021-04-20	0	0	0	0	0.60272	15.9738	21.378	12.304	05:21:19	18:33:00
2021-04-21	0	0	0	0	0.703735	16.787	22.717	12.98	05:20:09	18:34:00
2021-04-22	0	0	0	0	0.795562	16.3306	20.71	13.173	05:18:59	18:35:00
2021-04-23	0	0	0	0	0.874059	16.7872	22.046	12.594	05:17:50	18:35:00
2021-04-24	0	0	0	0	0.935685	17.2294	20.519	15.187	05:16:42	18:36:00
2021-04-25	0	0	0	0	0.977663	17.4297	23.966	14.325	05:15:35	18:37:00
2021-04-26	0	0	0	0	0.998097	15.2203	20.424	11.431	05:14:29	18:38:00
2021-04-27	0	0	0	0	0.996068	16.7465	22.429	12.207	05:13:23	18:38:00
2021-04-28	1	26.5	10.5	0	0.971665	17.0261	18.14	15.855	05:12:19	18:39:00
2021-04-29	0	92.5	65.5	26.5	0.925991	16.0498	17.094	15.378	05:11:16	18:40:00
2021-04-30	29	0	43	92.5	0.861105	17.0766	19.948	14.996	05:10:13	18:41:00
2021-05-01	13	28.5	14.5	0	0.779932	16.5118	18.14	14.9	05:09:12	18:42:00
2021-05-02	1	0	14	28.5	0.686135	15.6018	17.284	14.134	05:08:11	18:42:00
2021-05-03	1	0	0	0	0.583943	16.2735	20.519	13.365	05:07:12	18:43:00
2021-05-04	4	0	0	0	0.477965	17.4198	21.951	13.846	05:06:14	18:44:00
2021-05-05	2	26	3.5	0	0.372981	17.286	18.14	16.523	05:05:17	18:45:00
2021-05-06	2	0	22.5	26	0.273726	17.6028	19.948	15.951	05:04:21	18:45:00
2021-05-07	1	18	1	0	0.184675	15.8427	16.903	14.709	05:03:27	18:46:00
2021-05-08	1	0	17	18	0.109846	17.3165	19.662	15.282	05:02:34	18:47:00
2021-05-09	1	0	0	0	0.0526125	19.3967	24.351	16.332	05:01:41	18:48:00
2021-05-10	0	0	0	0	0.0155562	18.0706	20.901	15.473	05:00:51	18:48:00
2021-05-11	0	0	0	0	0.000348375	18.2732	21.951	15.473	05:00:01	18:49:00
2021-05-12	0	2	1	0	0.00767481	18.1839	19.377	16.903	04:59:13	18:50:00
2021-05-13	0	0	1	2	0.0372051	19.751	21.951	17.57	04:58:26	18:51:00
2021-05-14	0	0	0	0	0.0876075	20.8787	24.062	18.521	04:57:40	18:51:00
2021-05-15	1	0	0	0	0.156609	20.9928	23.388	18.426	04:56:56	18:52:00
2021-05-16	0	2	1	0	0.241097	21.5061	22.812	20.043	04:56:13	18:53:00
2021-05-17	0	8.5	4.5	2	0.337262	21.4932	21.855	20.901	04:55:32	18:54:00
2021-05-18	0	6	5	8.5	0.440766	21.7542	24.641	20.234	04:54:52	18:54:00
2021-05-19	0	15.5	21.5	6	0.546942	20.2934	21.091	18.996	04:54:13	18:55:00
2021-05-20	0	42	37.5	15.5	0.651	18.8104	20.901	18.331	04:53:36	18:56:00
2021-05-21	1	58	57	42	0.748249	18.3704	20.901	17.57	04:53:00	18:57:00
2021-05-22	1	4.5	10	58	0.834301	18.3248	19.758	17.379	04:52:26	18:57:00
2021-05-23	1	0	0	4.5	0.905277	19.7814	23.677	16.713	04:51:53	18:58:00
2021-05-24	0	6	0.5	0	0.957974	18.5983	20.043	17.475	04:51:22	18:59:00
2021-05-25	0	0	5.5	6	0.990017	20.1461	23.773	17.665	04:50:53	18:59:00
2021-05-26	2	0.5	0	0	0.99996	19.2664	21.091	17.475	04:50:24	19:00:00
2021-05-27	1	61	61	0.5	0.987355	17.5578	18.806	16.999	04:49:58	19:01:00
2021-05-28	1	0	0.5	61	0.95277	18.396	20.329	16.808	04:49:33	19:01:00
2021-05-29	1	0	0	0	0.897766	19.6583	23.004	17.665	04:49:09	19:02:00
2021-05-30	3	0	0	0	0.824822	20.1254	24.351	17.189	04:48:47	19:02:00
2021-05-31	0	0	0	0	0.737228	19.3275	25.028	16.999	04:48:27	19:03:00
