# Supplementary material for: Water temperature and precipitation stimulate small-sized Japanese eels to climb a low-height vertical weir
Source: PLoS One. 2022 Dec 27;17(12):e0279617. doi: 10.1371/journal.pone.0279617 (PMC9794052; doi:10.1371/journal.pone.0279617)
Supplement: S2 Data — (XLSX) [file pone.0279617.s002.xlsx]

## Sheet: Sheet1
eel ID	date	time of day	estimate TL
1	2021-02-13	19:33:00	NA
2	2021-02-14	00:22:00	NA
3	2021-02-21	19:19:00	NA
4	2021-02-21	20:39:00	NA
5	2021-02-22	18:49:30	NA
6	2021-03-02	02:20:30	NA
7	2021-03-02	02:43:30	NA
8	2021-03-12	23:52:00	NA
9	2021-03-13	01:38:00	NA
10	2021-03-14	18:39:46	NA
11	2021-03-14	19:08:09	NA
12	2021-03-15	19:00:00	NA
13	2021-03-21	01:08:13	NA
14	2021-03-21	01:34:55	8
15	2021-03-21	02:36:25	9
16	2021-03-21	02:55:36	9
17	2021-03-21	03:52:00	NA
18	2021-03-21	04:26:15	NA
19	2021-03-21	04:43:20	11
20	2021-03-21	05:19:10	11
21	2021-03-21	05:25:00	10
22	2021-03-21	05:55:45	10
23	2021-03-27	19:04:46	NA
24	2021-03-27	20:31:12	11
25	2021-03-31	21:16:30	8
26	2021-04-04	19:42:00	NA
27	2021-04-04	21:46:00	6
28	2021-04-05	00:04:00	NA
29	2021-04-05	00:49:00	6
30	2021-04-05	03:30:00	NA
31	2021-04-13	18:34:00	NA
32	2021-04-13	19:45:00	8
33	2021-04-15	21:00:00	NA
34	2021-04-15	21:56:16	NA
35	2021-04-28	22:16:00	10
36	2021-04-30	19:17:00	7
37	2021-04-30	19:46:50	10
38	2021-04-30	20:13:48	10
39	2021-04-30	20:23:00	7
40	2021-04-30	20:25:00	9
41	2021-04-30	20:26:25	10
42	2021-04-30	20:26:45	10
43	2021-04-30	20:41:20	10
44	2021-04-30	20:45:00	10
45	2021-04-30	20:57:00	7
46	2021-04-30	20:59:30	9
47	2021-04-30	20:59:34	10
48	2021-04-30	21:01:00	7
49	2021-04-30	21:01:00	6
50	2021-04-30	21:13:40	14
51	2021-04-30	21:18:40	NA
52	2021-04-30	21:31:40	8
53	2021-04-30	21:34:30	11
54	2021-04-30	22:00:30	10
55	2021-04-30	22:06:00	9
56	2021-04-30	22:15:00	8
57	2021-04-30	22:23:30	9
58	2021-04-30	22:26:45	8
59	2021-04-30	22:43:20	8
60	2021-04-30	22:56:20	9
61	2021-04-30	22:59:20	9
62	2021-04-30	23:13:40	10
63	2021-04-30	23:22:30	7
64	2021-04-30	23:28:40	9
65	2021-05-01	00:49:00	12
66	2021-05-01	01:06:00	9
67	2021-05-01	02:19:00	7
68	2021-05-01	02:23:30	8
69	2021-05-01	02:39:00	7
70	2021-05-01	02:52:00	9
71	2021-05-01	03:17:30	9
72	2021-05-01	03:24:00	8
73	2021-05-01	03:31:00	12
74	2021-05-01	04:33:00	NA
75	2021-05-01	04:36:00	9
76	2021-05-01	04:39:00	7
77	2021-05-01	04:56:00	8
78	2021-05-02	21:39:00	10
79	2021-05-03	22:21:50	11
80	2021-05-04	21:12:00	13
81	2021-05-04	21:44:00	14
82	2021-05-04	23:04:00	NA
83	2021-05-04	23:55:00	14
84	2021-05-05	20:04:00	NA
85	2021-05-05	20:49:00	NA
86	2021-05-06	19:23:00	NA
87	2021-05-06	19:46:00	12
88	2021-05-07	01:32:00	13
89	2021-05-08	19:33:00	14
90	2021-05-09	01:31:00	12
91	2021-05-15	03:34:00	10
92	2021-05-21	03:41:40	10
93	2021-05-22	03:04:30	9
94	2021-05-23	20:37:00	NA
95	2021-05-26	22:52:00	NA
96	2021-05-26	23:00:00	NA
97	2021-05-27	23:32:00	10
98	2021-05-28	20:38:30	10
99	2021-05-29	23:22:00	9
100	2021-05-30	20:47:00	NA
101	2021-05-30	22:00:00	NA
102	2021-05-30	22:00:00	NA
